# Supplementary material for: Ebola Virus Disease Survivors Show More Efficient Antibody Immunity than Vaccinees Despite Similar Levels of Circulating Immunoglobulins
Source: Viruses. 2020 Aug 20;12(9):915. doi: 10.3390/v12090915 (PMC7552031; doi:10.3390/v12090915)
Supplement: Supplementary file 1 [file viruses-12-00915-s001.zip]

Archive with 1 entries (1 files):
- viruses-867717-supplementary.pdf
